# Supplementary material for: Chemical Proteomics Reveals Off-Targets of the Anandamide Reuptake Inhibitor WOBE437
Source: ACS Chem Biol. 2022 Apr 28;17(5):1174–83. doi: 10.1021/acschembio.2c00122 (PMC9127799; doi:10.1021/acschembio.2c00122)
Supplement: Supplementary file 2 — cb2c00122_si_002.xlsx [file cb2c00122_si_002.xlsx]

## Sheet: Proteomics results
Proteins identified in Neuro-2a glioblastoma using pac-WOBE (3) in chemical proteomics.
Neuro-2a cells were treated with 10 µM of indicated inhibitor for 30 minutes followed by indicated concentration of pac-WOBE (3) for 30 minutes. Cells were irradiated and processed for chemical proteomics. Data were analyzed using Progenesis QI and peptides were searched against murine proteome from Uniprot. Results shown are highlighted for fold-change <2 and p-value >0.05.
					1 µM pac-WOBE									0.1 µM pac-WOBE
					UV enrichment		WOBE437 competition		VDM11 competition		URB597 competition			UV enrichment		WOBE437 competition
Gene accession	Peptide count	Unique peptides	Description	Gene name	Ratio	T-test	Ratio	T-test	Ratio	T-test	Ratio	T-test		Ratio	T-test	Ratio	T-test
P22315	20	20	Ferrochelatase_ mitochondrial	FECH	68.8637	2.41676e-06	8.62398	1.49401e-06	0.830787	0.203846	1.08226	0.401032		7.7136	0.0292907	7.36968	0.0310476
Q62465	14	12	Synaptic vesicle membrane protein VAT-1 homolog	VAT1	53.7836	0.027175	5.43538	0.0378762	1.13449	0.577776	1.03697	0.860702		3.80313	0.0191101	7.47905	0.011207
Q8R127	10	10	Saccharopine dehydrogenase-like oxidoreductase	SCCPDH	30.4667	0.0208357	2.90675	0.0307799	1.17604	0.440224	1.1877	0.381559		12.4552	0.0174614	4.86874	0.0230129
P38647	3	3	Stress-70 protein_ mitochondrial	HSPA9	3.63398	0.0403001	1.83757	0.206622	1.17152	0.65509	1.45697	0.337563		4.36156	0.230432	4.85151	0.225191
P49312	3	2	Heterogeneous nuclear ribonucleoprotein A1	HNRNPA1	2.17471	0.0328736	1.70935	0.207771	1.40299	0.0685496	1.57657	0.0377329		2.77561	0.294752	1.9811	0.393265
P57787	5	4	Monocarboxylate transporter 4	SLC16A3	4.13575	0.0547837	1.59622	0.206457	1.38365	0.296104	2.29567	0.0984177		1.89038	0.320808	1.86129	0.32832
Q99L04	2	2	Dehydrogenase/reductase SDR family member 1	DHRS1	4.75719	0.00588046	1.45864	0.10481	0.977173	0.843266	1.28074	0.15296		1.23823	0.65313	2.05641	0.284856
P62270	2	2	40S ribosomal protein S18	RPS18	0.815591	0.600439	1.43318	0.428841	1.32636	0.506086	1.31065	0.531258		1.23041	0.711215	1.50641	0.47823
O88569	6	5	Heterogeneous nuclear ribonucleoproteins A2/B1	HNRNPA2B1	1.398	0.138433	1.42097	0.0477379	1.16042	0.217574	1.10062	0.332865		1.43228	0.2939	1.26915	0.427852
Q9ERD7	12	2	Tubulin beta-3 chain	TUBB3	1.00411	0.990091	1.39378	0.413168	0.897891	0.729546	1.12046	0.77472		0.972428	0.957606	1.35023	0.593594
Q9JIK5	2	2	Nucleolar RNA helicase 2	DDX21	2.17043	0.068198	1.39361	0.240054	1.11093	0.691206	1.1455	0.682931		2.01743	0.205518	1.54326	0.331257
P10630	2	2	Eukaryotic initiation factor 4A-II	EIF4A2	1.02089	0.920281	1.36608	0.165572	0.975519	0.930402	0.721206	0.228946		0.809483	0.378109	0.97022	0.833259
O09167	2	2	60S ribosomal protein L21	RPL21	1.1564	0.504669	1.34532	0.401304	1.12039	0.551677	1.27259	0.297553		3.87834	0.361029	3.11033	0.395412
Q6IFX2	8	2	Keratin_ type I cytoskeletal 42	KRT42	0.084715	0.453031	1.29861	0.839325	5.94814	0.473896	4.24202	0.507763		0.486052	0.661628	1.65975	0.680433
P15532	2	2	Nucleoside diphosphate kinase A	NME1	0.764247	0.548745	1.25798	0.449941	0.994962	0.988065	0.725453	0.219036		1.76555	0.582074	2.7753	0.437912
P27773	2	2	Protein disulfide-isomerase A3	PDIA3	4.53971	0.000309165	1.23274	0.404459	1.37567	0.0187784	1.2613	0.213449		3.00624	0.329818	2.5878	0.361976
P15331	6	5	Peripherin	PRPH	2.10125	0.0128533	1.19381	0.155836	1.09358	0.379456	1.15071	0.344235		1.75093	0.273593	1.48935	0.374038
Q91V92	5	5	ATP-citrate synthase	ACLY	0.734903	0.0814655	1.17183	0.444312	0.902101	0.140831	0.924945	0.256503		0.815009	0.581297	1.33186	0.512245
P62918	3	3	60S ribosomal protein L8	RPL8	0.742053	0.334943	1.16356	0.522121	0.976789	0.906768	0.993924	0.976201		1.15471	0.74733	1.28092	0.582807
Q61024	4	4	Asparagine synthetase [glutamine-hydrolyzing]	ASNS	0.905788	0.443958	1.14573	0.050187	1.00334	0.974095	0.870803	0.185641		0.734107	0.376228	1.09429	0.797079
P62911	3	3	60S ribosomal protein L32	RPL32	1.05156	0.815808	1.14188	0.573008	1.14657	0.601332	1.22988	0.411264		0.950129	0.818519	1.00488	0.981663
O35737	3	3	Heterogeneous nuclear ribonucleoprotein H	HNRNPH1	0.976532	0.919582	1.13886	0.609617	0.834967	0.420423	0.883773	0.557189		1.37588	0.369254	1.24132	0.395866
Q8BLN5	14	14	Lanosterol synthase	LSS	44.6049	0.0210266	1.12835	0.556548	1.06918	0.703381	2.51843	0.0420539		3.5323	0.175914	1.40001	0.506279
P63101	3	3	14-3-3 protein zeta/delta	YWHAZ	1.55567	0.0858342	1.12826	0.512123	1.1557	0.428835	0.990272	0.960756		1.18023	0.605776	1.26243	0.463245
P61358	2	2	60S ribosomal protein L27	RPL27	1.01228	0.934945	1.11037	0.566801	1.14448	0.385463	1.1324	0.444582		1.54543	0.540494	1.70019	0.483216
O35129	2	2	Prohibitin-2	PHB2	18.5665	0.00731335	1.09853	0.603675	1.58386	0.0527002	1.13816	0.406193		4.82812	0.321969	1.46415	0.659003
P62806	12	12	Histone H4	HIST1H4A	1.17747	0.609464	1.09472	0.745468	1.28845	0.405724	1.27923	0.416935		1.59555	0.477324	1.5748	0.486911
P97461	2	2	40S ribosomal protein S5	RPS5	0.892429	0.724875	1.09309	0.74809	0.9596	0.868095	0.928707	0.784521		1.26552	0.638977	1.71845	0.358434
P35564	3	3	Calnexin	CANX	40.5898	0.0698586	1.07756	0.849407	1.68053	0.273598	1.72363	0.259932		23.0722	0.359246	3.96927	0.453732
P62242	6	6	40S ribosomal protein S8	RPS8	0.759461	0.355982	1.07481	0.720743	1.18504	0.421616	1.00879	0.962408		1.07972	0.854256	1.17877	0.699835
P05064	8	8	Fructose-bisphosphate aldolase A	ALDOA	0.804574	0.399691	1.06904	0.659213	1.00452	0.980694	1.08825	0.652454		0.754004	0.38175	0.94916	0.808485
P02535	9	5	Keratin_ type I cytoskeletal 10	KRT10	0.159382	0.46119	1.05046	0.94527	1.66152	0.563376	1.04028	0.957903		0.325288	0.536629	0.794769	0.810062
P08249	7	6	Malate dehydrogenase_ mitochondrial	MDH2	1.88568	0.259345	1.03019	0.944708	1.11267	0.775066	0.930779	0.836946		1.27135	0.623546	1.18223	0.688891
P09405	6	6	Nucleolin	NCL	1.08029	0.758694	1.02361	0.92222	0.910899	0.669152	0.834529	0.387837		1.22104	0.654975	0.996248	0.991233
P62900	2	2	60S ribosomal protein L31	RPL31	0.944942	0.810107	1.02027	0.924723	1.28206	0.292055	1.32633	0.254679		0.921883	0.767152	1.16317	0.577279
P62702	5	5	40S ribosomal protein S4_ X isoform	RPS4X	1.12164	0.729706	1.01691	0.95551	1.56632	0.278845	1.19676	0.620824		1.44074	0.200143	1.35175	0.246361
Q9CPQ3	3	3	Mitochondrial import receptor subunit TOM22 homolog	TOMM22	#DIV/0!	0.0107707	1.01554	0.920898	1.32606	0.169209	1.20392	0.24211		995.097	0.0176489	1.62249	0.405356
P62827	5	5	GTP-binding nuclear protein Ran	RAN	0.852335	0.662587	1.01389	0.962865	1.13299	0.620692	0.883486	0.574377		0.903592	0.821693	1.08566	0.713424
O70503	16	16	Very-long-chain 3-oxoacyl-CoA reductase	HSD17B12	47.5703	0.00844851	1.01037	0.937804	1.61933	0.0340174	1.57782	0.039819		7.95761	0.0793683	1.41518	0.388617
Q8R0X7	3	3	Sphingosine-1-phosphate lyase 1	SGPL1	15.7615	0.000496591	1.01014	0.910768	1.22509	0.0442401	1.15729	0.0269943		1.40595	0.423167	1.23046	0.453389
Q8VEK3	6	6	Heterogeneous nuclear ribonucleoprotein U	HNRNPU	0.774125	0.0685228	1.00647	0.968103	1.06223	0.446573	0.998581	0.981806		0.780002	0.175096	0.761322	0.112854
P80314	6	6	T-complex protein 1 subunit beta	CCT2	0.66302	0.218739	1.00337	0.982288	0.925848	0.553033	0.844997	0.338932		0.643543	0.16087	0.758489	0.0321055
Q9D8N0	4	4	Elongation factor 1-gamma	EEF1G	2.27374	0.0659361	1.00116	0.99663	1.13754	0.574006	0.928356	0.740402		1.01343	0.941764	0.969979	0.843332
P17742	7	7	Peptidyl-prolyl cis-trans isomerase A	PPIA	1.0075	0.956894	0.995649	0.98009	1.10935	0.478778	0.974123	0.868973		1.36102	0.506472	1.56955	0.361997
Q64523	4	4	Histone H2A type 2-C	HIST2H2AC	1.1061	0.463927	0.993668	0.957756	1.04935	0.681446	1.08026	0.479641		1.96287	0.388013	1.9462	0.39144
Q9CQF9	5	5	Prenylcysteine oxidase	PCYOX1	17.4556	0.00906918	0.993616	0.976954	1.16578	0.286842	1.9284	0.0175718		2.46099	0.00163653	1.16393	0.258177
P99024	16	2	Tubulin beta-5 chain	TUBB5	1.03841	0.845709	0.990662	0.95374	1.00188	0.991883	0.914362	0.589168		0.896863	0.685409	1.05452	0.79149
Q61656	8	7	Probable ATP-dependent RNA helicase DDX5	DDX5	0.849087	0.569579	0.989603	0.964311	0.997913	0.992923	0.806574	0.301391		0.901692	0.677981	0.885737	0.253088
P08113	12	10	Endoplasmin	HSP90B1	1.07279	0.793555	0.98284	0.942848	1.00175	0.993856	0.874637	0.5455		1.30974	0.294702	1.15922	0.499538
P58252	13	13	Elongation factor 2	EEF2	0.732632	0.333799	0.973431	0.907375	1.00607	0.975737	0.855079	0.452283		0.728069	0.53222	0.904858	0.353573
P52480	8	7	Pyruvate kinase PKM	PKM	0.835813	0.545337	0.972044	0.897612	1.01634	0.94833	0.878312	0.536451		0.869904	0.713252	1.14345	0.65613
Q05920	3	3	Pyruvate carboxylase_ mitochondrial	PC	0.703535	0.249599	0.971837	0.83943	0.915598	0.518743	0.826486	0.0610248		0.681359	0.283939	0.601849	0.0866814
P41105	3	2	60S ribosomal protein L28	RPL28	0.785067	0.505488	0.968163	0.92345	1.00567	0.98882	1.02724	0.936445		0.954388	0.872223	1.11062	0.747051
Q9CR57	3	3	60S ribosomal protein L14	RPL14	0.812582	0.430969	0.966023	0.821715	1.10107	0.624944	0.944484	0.671719		1.21207	0.663058	1.34923	0.538297
P07901	17	4	Heat shock protein HSP 90-alpha	HSP90AA1	0.862015	0.620174	0.965214	0.889298	1.00227	0.992523	0.882826	0.59045		0.699457	0.388049	0.855696	0.335267
P43275	4	2	Histone H1.1	HIST1H1A	1.11621	0.456682	0.965137	0.859571	1.04032	0.725703	1.02516	0.819536		1.31658	0.474656	1.21674	0.594585
Q9CZN7	7	7	Serine hydroxymethyltransferase_ mitochondrial	SHMT2	0.780171	0.496789	0.964003	0.794762	0.864289	0.502953	0.799508	0.276656		0.860948	0.439215	0.857551	0.337444
P17182	17	14	Alpha-enolase	ENO1	0.762948	0.382231	0.961394	0.873885	1.00427	0.984063	0.873817	0.397839		0.752861	0.384825	0.955831	0.782914
Q60931	7	5	Voltage-dependent anion-selective channel protein 3	VDAC3	3.39307	0.0250825	0.958975	0.886015	1.13232	0.448509	1.04402	0.79842		1.39064	0.0945209	0.994287	0.958444
P20029	4	2	Endoplasmic reticulum chaperone BiP	HSPA5	1.56207	0.21968	0.956504	0.877789	1.15006	0.613433	1.02347	0.933026		1.19151	0.699568	1.2468	0.549404
P35980	7	7	60S ribosomal protein L18	RPL18	0.767107	0.356386	0.947052	0.798734	0.992557	0.970659	1.0123	0.941152		0.778005	0.322184	0.864143	0.442638
P05202	15	15	Aspartate aminotransferase_ mitochondrial	GOT2	1.62146	0.121831	0.946246	0.844427	1.04171	0.852615	0.890391	0.504834		1.06929	0.823571	0.902633	0.363059
P56480	6	6	ATP synthase subunit beta_ mitochondrial	ATP5F1B	2.81367	0.00720645	0.936948	0.76218	0.952134	0.704671	0.93717	0.636676		2.76255	0.354721	2.41535	0.387047
P62301	4	4	40S ribosomal protein S13	RPS13	0.660285	0.268632	0.93634	0.726992	0.845744	0.362216	0.823176	0.281382		1.20249	0.704551	1.28414	0.619395
P19253	9	9	60S ribosomal protein L13a	RPL13A	0.704377	0.300205	0.936051	0.543593	0.957604	0.771758	0.858269	0.140265		0.799588	0.506948	0.867953	0.487514
P16858	11	9	Glyceraldehyde-3-phosphate dehydrogenase	GAPDH	0.875704	0.665173	0.925228	0.776039	1.01323	0.953792	0.893257	0.587902		0.882397	0.644339	1.0159	0.925427
Q03265	10	10	ATP synthase subunit alpha_ mitochondrial	ATP5F1A	1.23044	0.45007	0.922612	0.703988	1.08435	0.653783	0.915432	0.517524		1.279	0.412605	0.974258	0.865058
P63017	20	18	Heat shock cognate 71 kDa protein	HSPA8	0.977761	0.948484	0.916712	0.770041	1.02446	0.927995	0.83351	0.472333		0.874998	0.747454	0.9481	0.773884
P02301	7	7	Histone H3.3C	H3F3C	0.96902	0.894162	0.912248	0.575831	1.08981	0.240206	0.976291	0.802914		1.3602	0.522486	1.33199	0.508193
P20152	10	9	Vimentin	VIM	1.29538	0.0180175	0.904355	0.394516	1.03597	0.716565	0.980266	0.762158		1.03623	0.725791	1.08863	0.488917
P63038	2	2	60 kDa heat shock protein_ mitochondrial	HSPD1	2.17173	0.0465294	0.896072	0.745853	1.26094	0.32171	0.916382	0.636997		1.54736	0.312356	1.0134	0.952245
P14148	14	13	60S ribosomal protein L7	RPL7	0.785085	0.55912	0.891853	0.655133	1.10559	0.696296	0.972982	0.910391		0.872227	0.636038	1.01531	0.948344
P10126	8	8	Elongation factor 1-alpha 1	EEF1A1	0.837405	0.64004	0.886268	0.690623	0.999166	0.997206	0.835912	0.477436		0.744235	0.478737	0.879474	0.311452
Q6ZWN5	9	7	40S ribosomal protein S9	RPS9	0.707414	0.484366	0.883422	0.695367	1.00312	0.990148	1.01276	0.943106		0.854138	0.722473	1.1944	0.69603
P11499	28	14	Heat shock protein HSP 90-beta	HSP90AB1	0.861567	0.6681	0.883068	0.648065	0.990632	0.970424	0.901799	0.654018		0.678256	0.420032	0.837205	0.254728
Q99P72	2	2	Reticulon-4	RTN4	4.33997	0.0438921	0.879961	0.404052	1.27973	0.125765	1.22306	0.174961		3.9026	0.22322	1.50604	0.531653
P62281	2	2	40S ribosomal protein S11	RPS11	0.566832	0.330673	0.87992	0.610107	0.858212	0.368878	0.795464	0.190486		0.931921	0.8692	1.23576	0.578681
P14115	4	4	60S ribosomal protein L27a	RPL27A	0.722129	0.35881	0.878782	0.441405	0.935066	0.661785	0.863386	0.0757572		0.731698	0.261351	0.77531	0.177502
Q8K0C4	22	22	Lanosterol 14-alpha demethylase	CYP51A1	0.818509	0.274163	0.877472	0.517532	0.917021	0.521259	0.875406	0.182066		0.621577	0.05402	0.735544	0.173773
P43274	5	2	Histone H1.4	HIST1H1E	0.898527	0.604334	0.86529	0.482194	1.04644	0.747289	0.871346	0.375623		1.18563	0.636046	1.10938	0.758991
Q9DCN2	5	5	NADH-cytochrome b5 reductase 3	CYB5R3	1.35946	0.25562	0.863357	0.580397	1.01812	0.904862	0.896959	0.398276		0.83415	0.516907	0.755556	0.0498128
P06151	13	13	L-lactate dehydrogenase A chain	LDHA	0.916908	0.801806	0.862317	0.664787	0.991843	0.97467	0.803036	0.354647		0.657839	0.435279	0.851952	0.217796
Q9CZM2	5	5	60S ribosomal protein L15	RPL15	0.647162	0.254159	0.858324	0.564523	0.885024	0.525324	0.792736	0.238348		0.700366	0.413593	0.787838	0.113671
P10853	8	2	Histone H2B type 1-F/J/L	HIST1H2BF	0.844923	0.555128	0.852953	0.586311	1.01707	0.933712	0.907299	0.488665		1.19942	0.543045	1.04004	0.841083
Q3TTY5	3	2	Keratin_ type II cytoskeletal 2 epidermal	KRT2	0.0776255	0.425833	0.848791	0.863732	0.744828	0.821856	0.740022	0.768625		0.407737	0.603982	1.22938	0.855144
P51881	11	6	ADP/ATP translocase 2	SLC25A5	0.907448	0.659881	0.841458	0.510782	0.973681	0.884281	0.815381	0.114603		0.681724	0.235751	0.641167	0.105368
P62821	2	2	Ras-related protein Rab-1A	RAB1A	3.13797	0.0403232	0.835737	0.604006	1.11419	0.619283	0.955657	0.831357		1.29265	0.357694	1.01928	0.905443
Q9CR67	7	7	Transmembrane protein 33	TMEM33	16.2366	0.00815408	0.829706	0.369345	1.17042	0.234446	0.954855	0.665277		3.3874	0.00153108	0.915515	0.671219
Q6ZWV7	2	2	60S ribosomal protein L35	RPL35	0.852769	0.597254	0.826434	0.46864	1.14856	0.501743	1.30224	0.0705978		0.894146	0.656485	1.02287	0.915757
P12970	5	5	60S ribosomal protein L7a	RPL7A	0.759323	0.445262	0.825141	0.477767	0.95774	0.831872	0.865453	0.46643		0.73739	0.383382	0.696998	0.125558
P43276	6	6	Histone H1.5	HIST1H1B	0.850859	0.502987	0.819241	0.421724	1.03681	0.831383	0.957014	0.798206		1.21332	0.548847	1.04776	0.866525
Q8VEM8	8	8	Phosphate carrier protein_ mitochondrial	SLC25A3	3.85674	0.0224478	0.811174	0.5785	1.14194	0.489349	0.945801	0.733762		1.90814	0.0186782	0.957626	0.66098
P02701	17	17	Avidin	AVD	0.809658	0.255435	0.808769	0.347139	0.939703	0.553316	0.844773	0.0626123		0.810079	0.36054	0.761534	0.167346
Q9D8E6	4	4	60S ribosomal protein L4	RPL4	0.610513	0.171222	0.805159	0.346219	0.819494	0.135669	0.839564	0.156889		0.834361	0.586415	0.906274	0.362842
Q922Q8	4	4	Leucine-rich repeat-containing protein 59	LRRC59	7.16886	0.00808211	0.804398	0.538103	1.13803	0.314901	1.03088	0.774604		2.74915	0.0654732	1.18681	0.461216
P63260	25	8	Actin_ cytoplasmic 2	ACTG1	0.869444	0.520653	0.801938	0.370807	1.03566	0.850044	0.873343	0.465613		0.926081	0.70794	0.862318	0.115917
P48962	12	7	ADP/ATP translocase 1	SLC25A4	0.938149	0.777299	0.800495	0.440679	0.973046	0.879321	0.807517	0.0953458		0.685558	0.239839	0.642403	0.0995393
Q8VBT0	3	3	Thioredoxin-related transmembrane protein 1	TMX1	6.68922	0.00318602	0.796102	0.314939	1.23281	0.0877045	0.954053	0.690647		3.16502	0.0613927	1.1788	0.513884
Q9CQX2	2	2	Cytochrome b5 type B	CYB5B	36.2155	0.0245549	0.788112	0.6025	2.22555	0.0652955	1.45668	0.222783		#DIV/0!	0.391003	176.051	0.393186
P46978	6	5	Dolichyl-diphosphooligosaccharide--protein glycosyltransferase subunit STT3A	STT3A	4.54015	0.00486786	0.786522	0.37472	1.01209	0.924228	0.87036	0.280286		1.50459	0.178659	0.773908	0.048811
Q60932	14	12	Voltage-dependent anion-selective channel protein 1	VDAC1	5.99832	0.0018157	0.774765	0.49548	1.24501	0.0653527	1.09062	0.454451		1.52898	0.2356	1.33335	0.0991668
P00924	34	31	Enolase 1	ENO1	0.744497	0.310181	0.766316	0.359703	0.89358	0.577923	0.777602	0.0218206		0.658368	0.223177	0.665376	0.0889518
P47911	12	11	60S ribosomal protein L6	RPL6	0.624254	0.313067	0.765719	0.386728	0.934825	0.779915	0.795535	0.277367		0.662975	0.390379	0.78999	0.244128
Q9Z0V7	3	3	Mitochondrial import inner membrane translocase subunit Tim17-B	TIMM17B	72.2457	0.0164512	0.74658	0.319703	1.12596	0.478159	0.94418	0.711715		5.18293	0.0119254	0.854552	0.463017
Q9D379	3	3	Epoxide hydrolase 1	EPHX1	8.60885	0.0178362	0.737936	0.493466	1.06796	0.682943	1.39243	0.155705		1.56998	0.00843176	0.941189	0.62469
P04104	4	2	Keratin_ type II cytoskeletal 1	KRT1	0.0909369	0.417483	0.730901	0.671294	0.645004	0.627928	0.917185	0.914915		0.623948	0.654334	1.4747	0.65165
Q60930	6	5	Voltage-dependent anion-selective channel protein 2	VDAC2	4.77996	0.00860373	0.726532	0.420088	1.13508	0.315567	0.937434	0.549128		2.25008	0.0170256	0.947088	0.732929
P62984	6	6	Ubiquitin-60S ribosomal protein L40	UBA52	2.09268	0.0107925	0.722634	0.293726	1.08346	0.647722	0.91817	0.500502		1.11977	0.706916	0.961097	0.785775
Q8R2G4	2	2	Ecto-ADP-ribosyltransferase 3	ART3	0.575924	0.17696	0.719608	0.220286	0.841714	0.289079	0.773146	0.0697786		0.566924	0.121492	0.711371	0.13939
O55143	12	12	Sarcoplasmic/endoplasmic reticulum calcium ATPase 2	ATP2A2	4.79214	0.0115187	0.706304	0.296269	1.21605	0.191438	0.963932	0.78084		1.2715	0.174013	0.962335	0.736533
Q91YQ5	15	14	Dolichyl-diphosphooligosaccharide--protein glycosyltransferase subunit 1	RPN1	6.30895	0.0422755	0.702619	0.366394	1.32006	0.319388	1.05162	0.834821		1.75161	0.0351414	0.926077	0.449224
Q5SYH2	2	2	Transmembrane protein 199	TMEM199	20.4864	0.000814227	0.687922	0.299346	1.46068	0.00933188	1.27927	0.209864		2.16324	0.316652	1.79599	0.385619
P00761	5	5	Trypsin	#VALUE!	0.71662	0.392281	0.682057	0.341892	0.9611	0.80255	0.69905	0.0192771		0.614744	0.295035	0.601432	0.101592
P21995	2	2	Embigin	EMB	21.0844	0.00420309	0.67482	0.276032	1.2309	0.167537	1.04307	0.591363		2.25027	0.13793	1.20099	0.56076
Q9Z2Z6	19	19	Mitochondrial carnitine/acylcarnitine carrier protein	SLC25A20	2.30576	0.0547011	0.673776	0.307209	0.854637	0.505769	0.746553	0.15351		0.627312	0.549295	0.916602	0.830517
Q3U9G9	2	2	Lamin-B receptor	LBR	6.93757	0.0044628	0.660747	0.362091	1.05362	0.710374	0.884544	0.284791		1.81057	0.0792155	0.936084	0.636797
P10922	2	2	Histone H1.0	H1F0	0.898204	0.713708	0.647756	0.30478	1.01632	0.92285	0.802117	0.193353		1.12698	0.653986	0.996189	0.986089
P61620	2	2	Protein transport protein Sec61 subunit alpha isoform 1	SEC61A1	6.87602	0.00821043	0.637116	0.332073	1.11587	0.478289	0.876351	0.393796		2.04342	0.146781	0.848339	0.178634
Q922U2	4	3	Keratin_ type II cytoskeletal 5	KRT5	0.0535696	0.43184	0.605921	0.661185	0.498603	0.603368	1.58614	0.733179		0.896912	0.917471	2.03315	0.557112
P03975	17	17	IgE-binding protein	IAP	7.50751	0.00175188	0.590896	0.27845	1.25144	0.135873	1.02881	0.735415		1.52706	0.064651	0.752694	0.117308
P18572	6	6	Basigin	BSG	8.08054	0.0185843	0.569296	0.337736	1.17519	0.532694	0.997001	0.986777		1.80743	0.0456311	0.956625	0.791452
P47758	5	5	Signal recognition particle receptor subunit beta	SRPRB	83.6079	0.0354292	0.559502	0.295292	1.29107	0.359873	0.858129	0.491843		3.26093	0.0832446	0.997824	0.993683

## Sheet: Experimental Overview
Experiment:	Neuro-2a photoprobe treated
	Raw files:	Competitor	Probe and irradiation
BEGA2-030	20180518_BEGA2-030_01.raw	Vehicle	1 µM pac-WOBE (3) + UV
	20180518_BEGA2-030_02.raw	Vehicle	1 µM pac-WOBE (3) + UV
	20180518_BEGA2-030_03.raw	Vehicle	1 µM pac-WOBE (3) + UV
	20180518_BEGA2-030_04.raw	10 µM WOBE437	1 µM pac-WOBE (3) + UV
	20180518_BEGA2-030_05.raw	10 µM WOBE437	1 µM pac-WOBE (3) + UV
	20180518_BEGA2-030_06.raw	10 µM WOBE437	1 µM pac-WOBE (3) + UV
	20180518_BEGA2-030_07.raw	10 µM VDM11	1 µM pac-WOBE (3) + UV
	20180518_BEGA2-030_08.raw	10 µM VDM11	1 µM pac-WOBE (3) + UV
	20180518_BEGA2-030_09.raw	10 µM VDM11	1 µM pac-WOBE (3) + UV
	20180518_BEGA2-030_10.raw	10 µM URB597	1 µM pac-WOBE (3) + UV
	20180518_BEGA2-030_11.raw	10 µM URB597	1 µM pac-WOBE (3) + UV
	20180518_BEGA2-030_12.raw	10 µM URB597	1 µM pac-WOBE (3) + UV
	20180518_BEGA2-030_13.raw	Vehicle	0.1 µM pac-WOBE (3) + UV
	20180518_BEGA2-030_14.raw	Vehicle	0.1 µM pac-WOBE (3) + UV
	20180518_BEGA2-030_15.raw	Vehicle	0.1 µM pac-WOBE (3) + UV
	20180518_BEGA2-030_16.raw	10 µM WOBE437	0.1 µM pac-WOBE (3) + UV
	20180518_BEGA2-030_17.raw	10 µM WOBE437	0.1 µM pac-WOBE (3) + UV
	20180518_BEGA2-030_18.raw	10 µM WOBE437	0.1 µM pac-WOBE (3) + UV
	20180518_BEGA2-030_19.raw	Vehicle	1 µM pac-WOBE (3) NO UV
	20180518_BEGA2-030_20.raw	Vehicle	1 µM pac-WOBE (3) NO UV
	20180518_BEGA2-030_21.raw	Vehicle	1 µM pac-WOBE (3) NO UV
	20180518_BEGA2-030_22.raw	Vehicle	0.1 µM pac-WOBE (3) NO UV
	20180518_BEGA2-030_23.raw	Vehicle	0.1 µM pac-WOBE (3) NO UV
	20180518_BEGA2-030_24.raw	Vehicle	0.1 µM pac-WOBE (3) NO UV
